# Supplementary material for: Interpretive autonomy at the heart of classical musicians’ learning and well-being: the role of professional education
Source: Front Psychol. 2025 May 19;16:1543268. doi: 10.3389/fpsyg.2025.1543268 (PMC12127368; doi:10.3389/fpsyg.2025.1543268)
Supplement: Supplementary file 2 [file Table_2.xlsx]

## Sheet: Interpretive Approach
Other-oriented interpretive approach		Self-oriented interpretive approach
Approach	Example of Quotes	Approach	Example of Quotes
Impersonal	And so, everything was about execution, I felt. I didn’t feel like I really had a connection to any of pieces that I played at that stage in my time in school. So, it was a very weird sensation because on one hand I had no nervous at all, but I also had no stimulation or no connection to the music at least. [G]	Personal	My general approach to music is that I basically offer how I interpret and receive this music. Then I offer my version of this music. ... And then my interpretation is like usually not the most like classical or like standard interpretation. I try to do a lot of fresh, creative kind of stuff in my play. [C]
Explicit notation	But, of course, when it came to musical ideas, there were many things that I wanted to do. But when I was at the early stage of development, I just wasn’t allowed to choose or shape the music in the way that I wanted. As I said, everything was pre-marked on the score already and I just had to learn it that way. [G]	Implicit intention	And there's always room for adjustment. Like composers a lot of time didn't really communicate well through simple notations. [F]
Teacher-centered	But I knew that I had to stick to one way of doing things. Because that was the only way to keep my teacher happy and restful in the new system that I was going through. [G]	Student-centered	I think every lesson should be something like teachers would share their interpretations or how they feel about that music. Then they could suggest many possibilities for interpreting certain passages. And students can take it if they like it. If they don’t like it, they shouldn’t take it. They don’t play for their teachers just to copy them, you know? [C]
Reproductive	―If you are practicing thinking what your teacher might say, then in lessons, you demonstrate what you have practiced. There is no improvisatory elements？ No, no, no, no, no. ―Then, in the concert on the stage, were there any improvisatory moments…? Not usually, no. I think you are conditioned and practiced in such a way that it made it impossible to even think about experimenting on the stage. (…	Improvasatory	―We play composed pieces, but how do you see spontaneity? I think it should totally be encouraged, and something that I would want to improve or like make a progress on. I think, you know, it's more about how far you can let yourself go mentally. Also, I plan to be spontaneous. You use energy as a guiding tool and you just trust that the energy that it would take you to places. Because energy is …
Unconscious	Even back then, I had no idea of what art is, what music really is. I had thoughts, but then they were passive. And I wasn't actively thinking and finding answers or anything. [F]	Conscious	Also, it’s the same with technique or anything, but just intuitive phrasing and intuitive playing are not convincing enough. Ever. So, I realized that I have to have a good reason for what I do. Even though I never had to think about it, now I need to think about it. [D]
Separated	Everything was done in extreme isolation. ... I didn't feel like I was learning music. I just felt like I was transferring my technique into something which was music. [G]	Integrated	So, sight-reading is not about reading the notes, I feel like. When you see the score, you should be able to just picture what the music is trying to say. … When you are approaching music, it’s better to have clear ideas and interpretations. If you don’t have an interpretation, what are you going to practice? [C]
