# Supplementary material for: Interpretive autonomy at the heart of classical musicians’ learning and well-being: the role of professional education
Source: Front Psychol. 2025 May 19;16:1543268. doi: 10.3389/fpsyg.2025.1543268 (PMC12127368; doi:10.3389/fpsyg.2025.1543268)
Supplement: Supplementary file 3 [file Table_3.xlsx]

## Sheet: SRL and Well-Being
Other-regulated learning behaviors in lessons			SRL/well-being	Self-regulated learning behaviors in lessons				Other-regulated learning behaviors in practice			SRL/well-being	Self-regulated learning behaviors in practice				Other-regulated learning behaviors in performance			SRL/well-being	Self-regulated learning behaviors in performance
Theme	Code	Example of Quotes		Theme	Code	Example of Quotes		Theme	Code	Example of Quotes		Theme	Code	Example of Quotes		Theme	Code	Example of Quotes		Theme	Code	Example of Quotes
Not managing nervousness before lessons	Getting nervous before lessons	―Did you get nervous before lesson? Do you remember? Of course, so nervous. Always so nervous. [A]	Forethought phase	Managing nervousness before lessons	Not getting nervous before lessons	―Do you remember like getting nervous before lessons or anything like that or did you just always enjoy? At that age, I was never. That's not an emotion that I associate with in that period of life at all. [G]		Lack of intrinsic motivation to practice	Lack of intrinsic motivation to practice	I really didn't want to practice. And I was so tired after school. So, I was like, "I'm sleepy. Why do I need to practice?" [D]	Forethought phase	Intrinsic motivation to practice	Intrinsic motivation to practice	I practiced so much. Even though I was not a piano major. But I practiced like 8 to 10 hours. Like if I didn't have a class, I just practiced like from the morning, 8:00 a.m. to 10:00 p.m. Like I was in the practice room all the time. Because I was not allowed to practice that much as a music education major. But I just wanted to be a pianist. And I just loved playing the piano. [A]		Lack of intrinsic motivation to perform	Reluctance to perform	It was an incredibly stressful experience. It was pretty terrifying for most people, I think. And just not something that anyone looks forward to at all. I dreaded a lot. I hated them. [G]	Forethought phase	Intrinsic motivation to perform	Seeking performance opportunities actively	―So, you asked your teacher if you can enter this competition? No. I didn't ask. I just did it. ―Oh! I won't ask. Because if I asked, I know she will say, “No.” Maybe, “You are not ready.” She always says I'm not ready. I just never understand. So, in the end, I just did it by myself. [A]
Lack of intrinsic motivation for lessons	Lack of intrinsic motivation for lessons	Before lessons, I was like, "I don’t want to go to lesson today." [D]		Autonomous task-setting	Choosing pieces by themselves	So, I worked on Beethoven's Sonatas because I thought I need to learn them. [E]		Setting maladaptive goals in practice	Having a performance goal	So, you always hear other people, and there was that constant subconscious comparison going on all the time. All the time. [G]		Setting adaptive goals in practice	Having a mastery goal	So, by the time I was about to graduate from college, my goal was to use my body more naturally—to play in a way that made sense with the music. I didn’t want to play in a way that caused tension in my movements. That was my goal when I graduated. And for a grad school, I wanted to study with a teacher who could help me learn that. When I met [D6 Teacher], I thought, "This is it. This is exactly …		Lack of musical goals before performance	Setting performance goals	Well I guess I wanted to perform better than other people in competitions. [E]		Setting musical goals before performance	Setting mastery goals	But I wasn't really thinking like, "I have to win!" I think what I really wanted was to give a good performance for myself. [E]
Passive engagement in lessons	No questions nor opinion	And I wasn't actively thinking and finding answers or anything. [F]	Performance phase	Active engagement in lessons	Asking questions	I asked a lot of question. I often said, "I want to make this kind of sound, but I can’t," and "I want to express this, but I don’t know how." [D]							Having a image from sight-reading	Ears are always my guiding tools. Usually, I come into music with a pretty strong idea of what I wanted to sound like. And then for me it's all about getting to that point. That is what I need to figure out. [F]			Not having a clear image of the performance	But I think if you're not confident with your interpretation, then you start to worry about things like “Am I going to play these things clean?” or “How is this sounding based on the standard and how this piece sounds compared to other people?” So, it really comes from having a clear understanding of how you're about to do the piece. [B]			Having a clear image of the performance	I think most of the stuff is actually very planned, since I have this strong vision in my head, how I want the music to go in a certain way. I think the bigger picture is definitely like very meticulously planned. [F]
	Reliance on a teacher for musical ideas	Since I stopped taking private lessons, I started to find ideas by myself. Until then, I was quite dependent on teachers because they gave me ideas. [H]			Expressing one's own musical ideas	When I played Mozart for her, she did mention something like “I really like how you played this, but I know people on the jury are going to have problems with it.” So, you know, she's very practical and very honest. She would tell you these things. And then it's up to you to make a decision, if you really want to play it like that. [F]							Imagining sounds from a score	It should be more looking at the score than like listening to recordings and judging. When you read the score, it should speak to you. You should start to hear the music how it's supposed to sound. It shouldn't be like “Oh, let me start this piece, let me listen to a recording of it and see how it sounds.” [B]							Programming repetoires creatively	A lot of the pieces on the program served as a replacement for clapping. They are preludes, interludes, or postludes. So, they are supposed to be there to connect and make a whole course of dinner or a whole experience. [F]
	No exploration in lessons	―If you are practicing thinking what your teacher might say, then in lessons, you demonstrate what you have practiced. There is no improvisatory elements? No, no, no, no, no. [G]						Limited exploration of interpretive ideas	Exclusive focus on technique	Then in practice room, when I was alone, I had moments, where I actually had little time to breathe and be on my own and not have a teacher in the room with me. And I did feel like that younger child was able to come out a bit and explore the music. But that child was then put back in the box because I realized that I didn't have the free will to just explore to do what I wanted to do with the mu…	Performance phase	Exploration of interpretive ideas	Experiment	And sometimes you wanna change your playing totally opposite. You go the totally opposite way. So, if I'm playing with too much vibrato, in the next concert, play with no vibrato like Isabelle Faust, right? Now, you're playing a little bit too cold, so play really warm trying to have a feeling on everything. That's how you experiment. [B]		Having a rigid plan of performance	Planning one "correct" interpretation before performance	―Then, in the concert, were there any improvisatory moments…? Not usually, no. I think you are conditioned and practiced in such a way that it made it impossible to even think about experimenting on stage. [G]		Having a flexible plan of performance	Having a flexible plan	I plan to be spontaneous. You use energy as a guiding tool and you just trust that the energy that it would take you to places. Because energy is something that you can't really customize or plan every single time or recreate every single time. It sort of goes at the moment. And then you just use that as a guiding tool to take care of all the things that would only happen on stage. [F]
Teacher-centered	Trying to assimiliating into a teacher's interpretations	―So, when you played for you teacher, did your performance change? I think so. [E]		Student-centered	Not trying to assimiliate into a teacher's interpretations	―But even when she does that, you don't really change your own style of playing. That’s why she keeps abusing me! (laugh) That's why!! Because I never change!! Yeah, she just said like, “No matter how many timesーa thousand times I've told you.” Sometimes she laughs at herself too, like before she says, she just laughs. ”You just keep the same thing!” [A]			No improvisation/exploration	Not usually, no. I think you are conditioned and practiced in such a way that it made it impossible to even think about experimenting on stage. … Micromanaging every single movement from the frog to the tip of the bow. [G]			Improvisation/composing	And I played my own cadenza. Even though it's short. But I did play. ... And she asked me to hear recordings on YouTube and see which cadenza that I like the best and then just play that. But I heard all of the recordings, then I thought I will compose my own. ―That's so funny. Which one did you like the best, or you didn't like any of them? I didn’t like any of them. And that’s why I composed my…		Maladaptive mental condition before performance	Being self-conscious	You have to have a really strong mentality that's never gonna think like “What happens if I mess this up?” or “What are the people thinking of me?” while playing. And sometimes I do think about that, and then the concert goes terribly. [B]		Optimizing mental condition before performance	Trying not to be overtly self-conscious	Also, if you have any nervousness, if you have any performance anxiety, that starts to go away when you kind of think of yourself as you're serving the composer at the end of the day. No one cares about [B] walking on stage. “Oh, is he good? Is he bad?” No one cares about that. They're just here to hear like, I don't know, Beethoven Spring Sonata, right? Then, you play it and it's like “Wow, that…
	Not being able to show one's interpretation	I feel like I'm trying too hard. Especially in the beginning of lessons. [E]							Following a teacher's technical instructions rigidly	―So, you said performing was about executing, but does it mean, when you practice, you always thought about the teacher? Like what your teacher said? Yes. ―And what your teacher will say in in the next lesson? That was the soul- objective plain, practice .. It was just to execute. [G]			Learning a variety of pieces by themselves	At that time, I learned a lot of pieces. ーBy yourself? Yeah, by myself. I played the whole book of Chopin 24 etudes at that time. I memorized all of that. [A]			Preoccupied with negative thoughts regarding technical fluency and musicality	But I certainly felt like every performance was, let’s say, a battle to make as little mistakes as possible. [G]			Feeling excitement	I can still remember the exact sensation that I had before going on to the stage in the green room. And it just wasn’t one of the anxieties at all. It wasn’t the slightest nervous. I just remember having this buzzing sensation in my stomach and in my chest, but it was an excited sensation. It wasn’t one of fear at all. [G]
Blind following	Accepting everything passively	And I was just told that it's the way that everyone play today. And it was the right way to play. So, I just did it. Because you know, I was at the school now. And so, I have to change, otherwise I couldn’t, of course, continue. I left my previous school, and there was no turning back. So, I was in this new environment, and I had to run with it. [G]	Self-reflection phase	Making a use of lessons effectively	Developing original interpretations or techniques based on instructions	I changed how I do vibrato. But many years later, once I had gone through the early years of studying violin with her, I eventually sort of found my way back to how I approached vibrato with a lot of her influence as well. So, I was able to find a way of bringing the best of both. [G]			Seeing a score as unnegotiable	Because my teacher had set all the bowings for me, all the fingerings for me, I couldn’t choose any of those, and even the dynamics were pre-marked, and I had to play it exactly that way. And so, yes, I would react to a part of the particular passage in the piece that I thought was very beautiful and, of course, I enjoyed those moments personally. But then, I had to sort of go back to the mindset…							Experiencing uncontrollable music performance anxiety	So, what started off as, you know, a small drink for maybe just one performance ended up, of course, you know, developing into multiple drinks in every performance and every situation, where I had to stand up and play in front of someone. And so that continued for many years. I was always performing under the influence of alcohol. ... Just to calm nervous because I was shaking so much. ... I can’…			Saving energy for performance	―On the day of the performance, how much do you practice? It depends on how much I'm prepared. But usually, I try not to practice too much. [F]
					Evaluating teacher's advice or playing critically	I think the number one factor is you have to develop a really strong filtering of information. If you have a really bad kind of information sorter or compiler, then that's OK if you just have one teacher. But if you're going to music festivals or playing for a bunch of people, you need to have an information sorter, or else you won't know what to do. [B]		Inefficient practice	Valuing quantity rather than quality	I was practicing all day when I was an undergraduate student. Starting in the morning and ending in the evening. But then I realized that this is not really effective. [H]		Efficient practice	Valuing quality rather than quantity	But it was never a lot. It was always really good quality, but never good quantity. [B]		Being "detached" from one's own performance	Feeling detached from one's own performance	Because I just felt that I was going out on stage to demonstrate what I learned in the lesson and what I was building in terms of my technique.… So, it was a very weird sensation because, on the one hand, I had no nervousness at all, but I also had no stimulation or connection to the music at least. [G]	Performance phase	Experiencing flow during performance	Focusing on the moment of performance	―How about when you played in the recital? Did you think about what [A1 Teacher] said? No. I feel so bad. (laugh) Because what [A1 Teacher] says is always very detailed. If I think of too many details, I cannot really play. I can’t only focus on those details because the music keeps going. You cannot just focus on that, because then you will never like catch up with music. [A]
Negative affection in lessons	Being scared in lessons	―So, when you played Handel, did you feel anything? Any emotional experiences? It was very complicated. The emotional side I was feeling at that time was very inflected. I definitely had moments… Never in the lesson. Because in the lesson I was so scared of making mistakes that I didn't feel anything frankly except sheer concentration and a bit of fear. [G]		Positive affection in lessons	Enjoying music-making in lessons	And I appreciate this teacher a lot because he really made me love music, yeah. [A]							Transfering interpretive knowledge	If you play one piece by Chopin, if you play that very well, then you might play his other pieces at least in the right path of this style. … Because it's like you are understanding a book. If you know one book very well, you kind of understand this author’s thoughts, right? [A]			Not being the "true self"	ーWhen you play in [F1 International Competition] did you kind of try to assimilate? I wouldn't say I tried to assimilate. But I definitely toned down. So, I would say it wasn’t really my true self because it was a toned-down version of it. Yeah, so I tried to make my decisions less aggressive basically. Less unheard of. [F]			A sense of being the "true self"	―I see. Then how about when you played in the recent recital on the April? Yeah, so that was totally different. So that was mostly showing off my viewpoint and my vision of what the music sounds like. [F]
Not being able to change a teacher	Not changing a teacher even when it is causing troubles	And unfortunately, that pretty much destroyed any chance or thought of me thinking of applying to [G7 Country]. It created such a mental block, such a division in my mind that I just never thought about [G7 Country] again. [G]	Outside resource	Adjusting teachers/lessons at one's convenience	Changing a teacher and/or a school	And then, I played for him, and then like we kind of instantly clicked. Then we switched. And then I remember that the second teacher really didn't like me leaving him, you know. [C]						Understanding the piece	Understanding the background of pieces	For Indian instrumental music, there are a lot of influences from their vocal music. ... There is always some sort of connection. Like a slide to the next note. And some of the slides would go up and down or would go back and forth. It's extremely complicated. So, I think the music definitely had a lot of that in it. So, you would never, almost never arrive at a note without some sort of connecti…			Performing a teacher's interpretations	If you did something by mistake, that was not what you prepared in the lesson, then that would be picked up as well afterward. [G]
					Adjusting frequency of lessons on a piece	I always change pieces when I go to lessons. [E]							Understanding composers' writing habits	Elgar overmarked a lot of his parts, right? There are three things on top of each other. Or every measure, there's something. You don't have to do all of them. [B]		Physical and musical inflexiblity	Not having physical control	Self-esteem used to affect me back in a conservatory. Now I don't let it affect me as much. The reason I let it affect me so much and I would get so upset after a bad performance is because it would be very inconsistent. Like I would feel like I prepared well but the result wasn't very good, and then sometimes I wouldn't prepare well but I would play well. Then I would be like "What the heck just…		Physical and musical flexibility	Adjusting mistakes	And I think that's super, super important skill to have in music and to keep in mind when you're playing. And that helps a lot with performance anxiety for me. Because mistakes are bound to happen. It's just how fast you fix them. [D]
Lowered self-esteem in lessons	Low self-esteem in lessons	But I mean, God forbit, if you didn’t play well, then it was loads of criticism and almost a sort of you are made to feel ashamed of your playing, if it didn’t go well. [G]	Well-being	Enhanced self-esteem in lessons	High self-esteem as a musician	I just thought I played so well. And I was very confident because my old teacher just kept encouraging me, yeah. [A]							Understanding personality of composers	And he wrote an amazing biography on Tchaikovsky's life. It goes into everything from his psychology, his very difficult childhood, his inner torment with his sexuality because he was, of course, you know, homosexual and really struggled with that throughout his entire life. He felt a great sense of guilt because of that. And the biography looks at how that possibly started from his experiences i…			Just reproducing what was rehearsed	No, I never thought about giving improvisatory performance on stage that time. [D]			Being spontaneous at the moment of performance	And yeah, sometimes maybe when I'm too excited, l do a super crazy rubato or like super crazy accents or like banging, you know that kind of thing. [C]
Physical injuries	Playing-related injuries	But I only studied with him for a year and a half. ―Oh, why? Because in the end my hand was broken. He has a very strange way of training in piano technique. Like, you should lift every finger so high and then use all your power to bring it down. ―Wow. Very old way of training technique, yeah. This way is actually not very helpful. It’s not very healthy. In the end, my hands were just hurt by thi…		High resiliance against teachers	High resiliance against the teacher	I think as the years progressed, her ambitions shifted toward making progress in her position within the school and gaining more recognitions. … So, naturally, there was less attention and emphasis on teaching. … So, I think in maybe the last two or three years, also during my high school time, I started shifting away from her. [F]							Score analysis	So, I wrote down my analysis of the structure of this piece on the score. ―A,B,A,B….You did this all by yourself? And why are they in different colors? Probably they are related to how I felt about the harmonies. I tried to capture what kind of characters each chord has. [E]		Reliance on external evaluation	Evaluating one's performance in terms of technical accuracy	Things might not go well in a variety of ways, you know. You may have a memory slip, you may have certain passages that are more insecure than others, with bow shakes or you may have bad intonation. [G]	Self-reflection phase	Self-evaluation based on musicality	Evaluating performances in terms of musicality	So, I did miss some notes, but regarding the direction of my own music, I think I was always satisfied with what I was doing. [E]
													Emotionally relating to the music	Of course, the ideas and guidance from my teachers were valuable, but ultimately, they were ideas coming from someone else. The sense of freedom came from the fact that I figured everything out by myself and did it all on my own. I think that’s why the music reflected who I am. [H]			Comparing their own performances with others to evaluate	I know it’s an unfair comparison, but I couldn’t help it. A lot of students were older. But I’ve always had this tendency to compare myself to others regardless of their age. [D]			Not taking others' judgement personally	So, I think the voice that's in your head is more important. Because we can hear things just as well as they can. [B]
								Non-constructive self-reflection in practice	Not self-evaluating constructively	So, she just makes me think whether I really play like that or not. Like, is it just exaggeration, because she always say that kind of words before our recitals? [A]	Self-reflection phase	Constructive self-reflection in practice	Using one's ear to evaluate	And he would say like “Don't you have ears? You can just listen to yourself playing.” You have to develop that skill, where you don't have to rely on your recording. [B]			Reliance on others' evaluation	If lots of students came to backstage, then you did good. If fewer students came to backstage, then it probably meant you didn’t. [G]			Using others' evaluation to self-evaluate the performance	My ranking was getting higher in school, and I could also see that my performance was getting better in terms of musical structure and so on. Because I wasn't performing just instinctively. [H]
													Recording one's self	Recording is good, if you're not trusting your hearing or if you're like on one of those off weeks, where you're starting to doubt your playing. Then recording is very good, yes. [B]		Negative affection in performance	Feeling ashamed after performance	So, if you didn’t have a "good" performance, or what they felt was a "good" performance, you didn’t execute well enough, you know, you are sort of left to feel ashamed about it and feel bad about it, which is just a terrible way of nurturing musicians and human beings. It’s so unhelpful. It doesn’t do anything positive to students. [G]		Positive affection in performance	Inherent ejoyment and satisfaction in performance	I always enjoyed performing in public. Performing is so much fun even though I sometimes made some mistakes. [H]
													Critically evaluating popular performers' interpretations	I think [C1 Professional Musician] is a great pianist, but like not a great artist. He's like pretty much perfect, actually. The way he plays everything is like “right.” Everything's played in a way it is supposed to be played, but I don't feel him as an artist. [C]		Self-doubt about musical identity	Self-doubt about their identity and competency as musicians	I kind of sensed that being a pianist wasn’t easy. It wasn’t just about having fun. I probably had a vague sense that it would be tough once it became a job. So, I think I wasn’t sure if I wanted to become a pianist or not. ーBut you were only 12 or 13 at that time. [E]	Well-being	Integrated musical identity	Aspiring to become a musician	I think I really started to view music as a potential serious career path when I was 13, so just as I was leaving this prep school in [G3 City]. I think just because I was having such a great time doing it. And I was getting so much encouragement and personally feeling very fulfilled and happy. And it was something that I started to realize internally. [G]
								Negative affection in practice	Hating practice	I hated the violin so much. [D]		Positive affection in practice	Enjoying practice	I just enjoyed playing around with the piano. I never really thought of it as "practice" at all. [E]			Being skeptical of music schools, organization, and industry	But I think with many competitions, I've heard too many stories of people getting the second prize or third prize, and just not really getting anything after that. And so it just makes me question why bothered to do the whole competition in the first place? You know, if it's just going to be something that you put on a piece of paper that looks impressive. ... And competitions are just an extensi…			Having life-long artistic goals	My goal at the moment would be ... where basically what Kopatchinskaja does with her professional life. Constantly doing these creative projects and ... combining theatrical elements and using that as a tool to help people to listen to classical music. And making this a real experience and making this entertaining, instead of putting classical music on a high horse and we think of ourselves as hi…
								No use of outside resources	Not interested in listening to music	My mom took me to a lot of concerts when I was younger, but I always ended up falling asleep. I really tried my best to stay awake, but no matter what, I just couldn’t help it. [D]	Outside resources	Use of outside resources	Consulting with friends/a mentor/a parent	We talk about that with my studio mates like “How was your lesson?” We all understand each other. After every lesson we ask like “Are you still alive? Are you OK?” Because everyone experienced the same thing. [A]		Damaged physical health	Use of alchohol or drug to ease anxiety	And, I did recover from that experience, but I wasn’t able to regain the level of calmness, the level of mental stability that I had in all of those years before that performance. Even though I told you earlier that I felt numb when I went on stage, at least I was calm, at least I felt I was in control of everything I did. But I had real serious self-doubt and anxiety after that performance. And …
													Learning from others' interpretations	―So, what did you like about Patricia? I think the most important thing is that she makes music that makes sense to me. Music makes structural sense, rhetorical sense. And her playing is really attention-grabbing. So it's never like she leaves you alone and lets you go on with your own imagination. Or like if you are a passive audience, you might just fall asleep. I think her playing is just like…		Damaged psychological well-being	Perfectionism	I’m still fighting a lot of unhelpful self-doubt. I’m still realizing that it’s okay to accept that you actually have done good. ―I mean, you achieved so much. Yeah, that it’s okay to be positive about your achievements, rather than constantly trying to find the negatives. And you know, I still have to fight that mentality even at [G10 School], when I was doing exams and when I was writing papers…
													Engagement in informal musical activities	So, I was playing the viola. I went to rehearsals almost everyday, from Monday to Friday and even on weekends. Because I enjoyed it so much. [E]			Suffering alone	I should have spoken more about it, but again, I felt very ashamed. So, I felt far too terrifying to admit that I started using alcohol to self-medicate these things. Once the ball starts to roll down on the hill, it’s a vicious sign for one to be trapped in. [G]
													Reading books on composers	I really became interested in the history of violin playing and these great figures of the past. I started to read from about the age of 12 or 13. You know, that's when I first really got into it and started to collect books on the subject. [G]
								Physical injuries	Physical injuries	My teacher tried to change the way I held the violin, but it just didn’t work for me. Even then my mom insisted me to follow the teacher’s instructions. So, I ended up hurting my shoulder. [D]	Well-being
								Burn-out	Burn-out	I lost my motivation gradually. In the end, I ended up quitting after studying with [D2 Teacher] for a year and a half. I decided to stop playing the violin altogether and even started saying that I wanted to play soccer. Looking back, I think it was a combination of a lot of things. Probably because I had been doing nothing but music for my life, and I started feeling frustrated that I didn’t re…
									Not taking a rest	And unfortunately, it was a mistake, thinking that was the way forward. Because what I really needed was just a complete break from the level of intensity that I was experiencing in my violin education. But it was just such an intense environment that you felt you couldn’t stop and take a break but have to carry on and keep progressing, keep developing as a violinist. [G]
